# Supplementary material for: Methylprednisolone as an Adjunct to Local Infiltration on Laminoplasty or Laminectomy before Wound Closure: A Randomized Controlled Trial
Source: Pain Res Manag. 2022 Aug 3;2022:2274934. doi: 10.1155/2022/2274934 (PMC9366200; doi:10.1155/2022/2274934)
Supplement: Supplementary Materials — The raw data have been included as a supplemental file. The CONSORT 2010 checklist has also been submitted as a supplemental file. [file 2274934.f1.zip]

Archive with 2 entries (2 files):
- CONSORT 2010 Checklist 2274934 (1).doc
- Raw data for  2274934.xlsx
