# Supplementary material for: Methylprednisolone as an Adjunct to Local Infiltration on Laminoplasty or Laminectomy before Wound Closure: A Randomized Controlled Trial
Source: Pain Res Manag. 2022 Aug 3;2022:2274934. doi: 10.1155/2022/2274934 (PMC9366200; doi:10.1155/2022/2274934)
Supplement: Supplementary Materials — The raw data have been included as a supplemental file. The CONSORT 2010 checklist has also been submitted as a supplemental file. [file 2274934.f1.zip › Raw data for 2274934.xlsx]

## Sheet: mITT数据
Serial number	Group (R group 0,MR group 1)	Dose of methylprednisolone (mg)	Amount of local anesthetic (ml)	Gender (male 0 female 1)	Age (years)	Weight (kg)	Body mass index	ASA	Preoperative pain intensity on a verbal numeric rating scale	Preoperative ODI	S1	S2	S3	S4	S5	S6	S7	S8	S9	S10	Total scores	level of spine treated(Cervical 1,Thoracic 2, Lumbar 3,Sacral 4, Others (Cervical +Thoracic, Thoracic+ Lumbar, Lumbar+ Sacral, et al 5)	no. of levels treated	Amount of local anesthetic (ml)	Dose of sufentanil (ug)	Duration of surgery (min)	Duration of anaesthesia (min)	Duration of extubation (min)	Cumulative sufentanil dose (0-4h, ug)	Cumulative sufentanil dose (4-8h, ug)	Cumulative sufentanil dose (8-24h, ug)	Cumulative sufentanil dose (24-48h, ug)	Cumulative sufentanil dose within 48h (ug)	Time of analgesic demand (h)	VASM at 2h	VASR at 2h	VASM at 4h	VASR at 4h	VASM at 8h	VASR at 8h	VASM at 24h	VASR at 24h	VASM at 48h	VASR at 48h	VASM at 72h	VASR at 72h	VASM at 1 week	VASR at 1 week	VASM at 2 weeks
1	1	10.6667	8	1	38	60	21.8	1	6		2	4	4	2	1	1	2	2	1	1	40	1	1	8	40	112	230	16	16	20	18	16	70	2	6	3	7	5	7	5	6	4	6	4	5	3	3	2	1
2	1	24	18	0	46	88	31.2	1	5		2	4	4	2	1	1	2	2	1	1	40	2	3	18	45	230	329	10	6	6	2	2	16	3	9	0	8	0	8	0	7	0	6	0	6	0	3	0	2
3	1	21.3333	16	1	64	60	23.4	2	6		2	4	4	2	1	1	2	2	1	1	40	2	3	16	32.5	200	230	10	6	4	4	2	16	3	6	2	5	1	5	1	5	1	5	0	3	0	1	0	0
4	1	18.6667	14	0	64	69	23.9	2	6		2	4	4	2	1	1	2	2	1	1	40	5	3	14	30	235	295	11	2	4	4	2	12	4	4	0	4	1	3	1	3	1	2	0	1	0	1	0	0
5	0	/	15	1	39	57	20.2	1	7		3	4	4	3	2	1	3	2	2	2	52	3	2	15	35	120	170	20	30	28	24	14	96	1	9	8	9	8	8	8	7	4	7	3	5	3	4	1	2
6	0	/	11	0	64	64	22.9	2	7		3	4	4	3	2	1	3	2	2	2	52	1	3	11	45	180	220	5	14	12	10	4	40	2	6	4	6	3	5	3	4	2	4	0	3	0	0	0	0
7	0	/	13	0	63	50	17.3	2	8		3	3	3	3	3	2	2	2	1	1	46	2	3	13	40	101	169	10	16	14	10	8	48	2	6	4	8	4	7	3	4	2	4	2	3	1	1	0	0
8	0	/	17	1	45	60	21.5	2	5		2	4	4	2	2	1	2	2	1	1	42	5	2	17	40	100	135	5	26	24	22	20	92	1	9	7	9	6	9	6	7	5	7	5	7	5	5	3	1
9	0	/	15	1	41	65	26	2	8		3	3	3	3	2	1	2	2	2	2	46	1	2	15	50	377	525	16	28	24	20	18	90	1	8	7	8	7	8	5	6	5	6	4	6	4	4	2	2
11	0	/	17	1	21	65	23	1	7		4	4	4	3	2	1	3	3	3	3	60	3	2	17	45	188	280	11	22	20	18	16	76	1	9	6	8	5	7	5	7	4	6	4	6	3	4	2	1
12	0	/	18.5	0	68	67	19.6	2	5		2	4	4	2	1	1	2	2	1	2	42	1	5	18.5	50	291	333	10	12	12	8	4	36	3	5	3	5	3	5	3	4	1	3	1	3	1	1	0	0
13	0	/	14	1	76	50	20	2	9		3	3	3	2	2	1	2	2	2	1	42	2	3	14	20	135	160	10	28	24	22	20	94	1	10	8	10	6	10	6	8	5	8	5	6	4	3	1	1
14	1	24	18	1	24	48	18.8	1	7		3	4	4	3	1	2	2	2	2	2	50	2	3	18	40	240	300	15	12	8	4	2	26	2	6	3	6	3	4	1	4	1	1	0	1	0	0	0	0
15	1	10	7.5	1	58	62	23.6	1	7		3	4	4	3	1	2	2	2	2	2	50	1	2	7.5	50	124	155	10	8	6	2	0	16	3	6	2	5	2	3	1	3	0	3	0	2	0	0	0	0
16	1	36	27	0	32	75	22.9	1	9		4	4	4	3	1	1	4	3	3	2	58	5	5	27	65	345	400	7	8	8	6	2	24	3	5	2	5	2	4	2	2	1	1	0	0	0	0	0	0
17	1	20	15	1	28	40	17.1	2	9		4	4	4	3	1	1	2	3	3	2	54	5	3	15	40	260	320	10	14	12	10	10	46	2	6	4	6	3	5	3	4	2	5	4	4	2	2	1	0
18	1	14.6667	11	1	63	65	27.4	2	8		4	4	4	3	1	2	4	3	3	2	60	2	2	11	40	108	150	14	4	2	0	0	6	4	4	1	4	1	3	0	3	0	3	0	2	0	0	0	0
19	0	/	14	1	47	70	26.3	2	7		3	4	4	3	2	1	3	2	2	2	52	1	4	14	35	210	240	16	0	0	0	0	0	48	0	0	0	0	0	0	0	0	0	0	0	0	0	0	0
20	0	/	13.5	0	62	66	22.1	2	7		3	4	4	3	3	1	3	2	2	2	54	2	3	13.5	60	220	311	7	4	4	2	6	16	4	4	1	4	1	4	1	3	0	4	3	3	2	1	0	0
21	0	/	9	1	54	60	23.4	2	5		2	4	4	2	2	1	2	2	1	1	42	1	1	9	40	93	182	10	24	20	16	22	82	1	10	6	10	6	9	6	9	6	9	5	8	5	5	3	1
22	1	26.6667	20	0	46	87	27.5	1	6		2	4	4	2	1	1	2	2	1	1	40	2	3	20	30	112	175	10	4	2	0	0	6	4	3	1	3	1	3	0	3	0	2	0	2	0	0	0	0
24	0	/	15	0	48	80	24.7	2	6		2	4	4	2	2	1	2	2	1	1	42	3	2	15	50	87	138	8	18	28	28	10	84	2	6	4	7	5	10	9	7	5	3	0	3	0	0	0	0
25	1	29.3333	22	0	20	71	25.5	2	7		3	4	4	3	2	2	3	3	2	2	56	3	3	22	50	194	254	11	4	4	2	0	10	4	5	1	5	1	5	1	3	0	3	0	3	0	0	0	0
26	0	/	14	1	19	55	21.5	1	6		2	4	4	2	2	1	2	2	1	1	42	2	3	14	50	179	249	10	0	0	0	0	0	48	0	0	0	0	0	0	0	0	0	0	0	0	0	0	0
27	0	/	11	1	43	65	24.8	2	6		2	4	4	2	1	1	2	2	1	1	40	1	1	11	50	91	151	6	32	24	20	16	92	1	10	8	10	8	10	8	9	6	6	4	6	4	4	2	2
28	0	/	18	0	48	67	23.7	2	7		3	4	4	3	2	2	3	2	2	1	52	3	2	18	60	134	200	16	8	8	8	8	32	3	3	2	3	2	3	2	2	2	2	2	2	1	0	0	0
29	1	22.6667	17	0	64	80	27.7	2	5		2	4	4	2	1	1	2	2	1	1	40	3	2	17	30	86	156	10	8	8	8	8	32	3	3	2	3	2	3	2	3	2	2	2	2	0	0	0	0
30	1	17.3333	13	1	63	91	34.7	2	3		2	3	4	2	1	1	2	1	2	2	40	2	2	13	50	125	243	10	4	4	2	0	10	4	3	1	3	1	2	1	3	0	2	0	1	0	0	0	0
31	0	/	24	1	50	80	32.9	2	3		1	3	4	1	1	0	1	1	0	0	24	2	3	24	50	200	296	13	6	10	8	4	28	3	2	1	4	2	4	3	2	1	2	1	2	1	0	0	0
32	1	24	18	1	49	67.5	26.4	2	2		2	3	4	2	1	1	2	1	2	2	40	1	4	18	50	203	278	13	0	0	0	0	0	48	0	0	0	0	0	0	0	0	0	0	0	0	0	0	0
33	0	/	11	1	46	64	23.5	2	7		3	4	4	3	2	1	3	2	2	2	52	1	1	11	35	84	135	14	32	32	28	20	112	1	10	8	10	8	10	8	8	6	7	4	6	3	4	1	2
34	1	40	30	1	39	58	22.7	1	7		3	4	4	3	2	2	3	2	2	2	54	2	6	30	50	174	205	6	24	22	18	16	80	1	10	6	9	6	9	5	9	4	9	4	7	2	2	0	0
35	1	18.6667	14	1	46	80	31.3	1	6		2	4	4	2	1	1	2	2	1	1	40	5	2	14	30	240	300	10	28	20	12	4	64	1	10	8	9	6	9	4	7	2	6	0	4	0	2	0	0
36	1	21.3333	16	1	34	66	22.3	1	6		2	4	4	2	1	1	2	2	1	1	40	3	2	16	30	153	181	10	30	16	6	2	54	1	10	9	9	6	7	2	6	1	6	0	5	0	2	0	0
37	1	12	9	1	56	50	20	2	8		4	4	4	3	2	2	5	3	3	2	64	1	1	9	40	236	314	10	8	8	4	0	20	3	6	2	6	2	5	2	4	0	3	0	2	0	0	0	0
38	1	10	7.5	1	51	80	32	2	6		3	4	4	3	2	2	3	2	2	2	54	1	2	7.5	50	88	199	18	4	2	0	0	6	4	5	0	5	0	4	0	3	0	2	0	2	0	0	0	0
39	1	17.3333	13	1	61	77	27.6	2	4		1	3	4	1	0	0	2	1	0	1	26	1	3	13	30	143	220	7	8	8	4	0	20	3	7	2	6	2	6	2	4	0	3	0	3	0	0	0	0
40	0	/	14	1	64	52	23.4	2	9		3	3	2	2	1	1	2	2	2	3	42	5	2	14	40	113	134	10	22	18	14	12	66	1	9	6	8	5	8	4	7	3	7	3	6	2	2	0	0
41	0	/	18	1	65	60	24	2	5		2	4	4	2	2	1	2	2	1	1	42	3	2	18	40	121	210	22	14	12	10	8	44	2	8	4	9	3	7	3	7	2	5	2	4	1	0	0	0
42	0	/	9	1	32	54	21.6	1	6		2	4	4	2	2	1	2	2	1	1	42	1	2	9	50	91	135	5	4	4	2	0	10	4	6	1	5	1	5	1	3	0	2	0	1	0	0	0	0
43	1	24	18	0	50	66	22.3	2	7		3	4	4	3	2	2	3	2	2	2	54	2	4	18	50	228	290	4	14	12	10	6	42	2	8	4	6	3	6	3	5	2	4	1	4	1	0	0	0
44	1	9.33333	7	0	64	80	26.7	2	9		4	4	4	3	1	2	4	3	3	2	60	5	2	7	60	323	375	10	10	8	4	0	22	3	6	3	6	2	6	2	4	0	3	0	2	0	1	0	0
45	1	25.3333	19	1	64	60	25.6	2	7		3	4	4	3	1	1	3	2	2	2	50	1	6	19	40	226	300	10	18	18	16	6	58	2	8	5	7	4	8	5	5	3	5	0	3	0	0	0	0
46	1	12	9	1	38	60	22.6	2	7		3	4	4	3	2	1	3	2	2	2	52	3	2	9	50	92	150	6	4	4	2	0	10	3	5	1	5	1	3	1	3	0	2	0	0	0	0	0	0
47	1	14.6667	11	0	64	75	26	2	7		3	4	4	3	2	1	3	2	2	2	52	3	2	11	30	170	213	10	16	14	6	0	36	2	7	4	6	4	6	3	4	0	3	0	3	0	1	0	0
48	1	22.6667	17	0	48	74	27.2	1	6		2	4	4	2	1	1	2	2	1	1	40	3	4	17	70	250	300	17	2	4	2	0	8	4	4	0	4	1	3	1	3	0	2	0	2	0	0	0	0
49	1	16	12	1	60	55	21.5	2	5		2	4	4	2	1	1	2	2	1	1	40	1	1	12	50	232	325	10	12	10	8	6	36	2	5	3	5	3	5	2	4	2	4	1	2	0	0	0	0
50	1	32	24	1	55	62.5	23.5	2	5		2	4	4	2	1	1	2	2	1	1	40	2	2	24	40	176	230	15	22	20	16	12	70	1	9	6	8	5	8	5	7	3	6	3	5	2	1	1	0
51	1	12	9	0	20	58	19.4	1	5		2	4	4	2	1	1	2	2	1	1	40	1	3	9	60	145	210	15	4	2	0	0	6	4	4	1	4	1	3	0	2	0	0	0	0	0	0	0	0
52	1	26.6667	20	0	57	88	28.4	2	6		2	4	4	2	1	1	2	2	1	1	40	5	2	20	45	177	240	12	2	2	0	0	4	4	5	0	5	0	5	0	3	0	1	0	1	0	1	0	0
53	1	20	15	1	32	48	20	1	6		2	4	4	2	1	1	2	2	1	1	40	5	4	15	30	160	225	15	26	18	12	10	66	1	10	7	9	6	9	3	7	3	5	2	4	2	2	0	0
54	1	24	18	1	65	70	24.8	2	7		3	4	4	2	1	1	3	2	2	2	48	2	4	18	20	145	225	5	18	16	14	12	60	2	8	5	8	4	7	4	5	3	5	3	5	3	2	1	0
55	1	16	12	1	46	45	20	1	8		3	4	4	2	1	1	3	2	2	2	48	1	4	12	40	370	470	7	12	12	8	4	36	2	7	3	5	3	5	3	4	1	4	1	3	0	0	0	0
56	1	24	18	1	41	53	20.2	1	5		2	4	4	2	1	1	2	2	1	1	40	2	4	18	40	270	345	15	8	8	4	0	20	3	6	2	6	2	5	2	4	0	3	0	1	0	0	0	0
57	1	20	15	0	53	59	22.5	1	5		2	4	4	2	1	1	2	2	1	1	40	3	3	15	50	450	490	20	16	14	10	8	48	2	7	4	7	4	6	3	5	2	4	2	4	1	2	0	1
58	1	13.3333	10	0	27	90	27.8	1	5		2	4	4	2	1	1	2	2	1	1	40	3	2	10	45	214	290	26	6	14	14	10	44	3	4	0	7	3	8	4	7	3	6	2	4	2	0	0	0
59	1	14.6667	11	0	43	82	25.3	2	2		1	3	4	1	0	0	2	1	1	1	28	1	3	11	50	205	270	25	8	8	4	0	20	3	7	2	5	2	5	2	3	0	1	0	1	0	0	0	0
60	1	22.6667	17	0	49	60	20	2	1		1	3	4	1	0	0	2	1	1	1	28	3	3	17	45	165	215	15	12	12	10	6	40	2	9	3	7	3	6	3	4	2	3	1	2	0	0	0	0
61	1	28	21	1	30	51	19.4	1	0		0	0	0	0	0	0	0	0	1	1	4	1	3	21	30	200	270	20	4	4	2	0	10	4	6	1	6	1	5	1	3	0	2	0	1	0	0	0	0
62	1	6.66667	5	1	40	85	31.6	1	5		2	4	4	2	1	1	2	2	1	1	40	1	2	5	25	195	245	5	6	6	4	4	20	3	5	1	7	2	5	1	3	1	3	1	0	0	0	0	0
63	1	10.6667	8	1	19	55	22.9	1	6		2	4	4	2	1	1	2	2	1	1	40	5	3	8	60	260	330	15	0	0	0	0	0	48	3	0	3	0	2	0	1	0	1	0	0	0	0	0	0
64	1	16	12	1	47	50	21.1	1	5		2	4	4	2	1	1	2	2	1	1	40	1	3	12	40	130	180	20	16	16	14	10	56	2	9	4	7	4	7	4	6	3	6	2	4	2	2	1	1
65	1	16	12	1	51	70	29.1	2	5		3	4	4	2	1	1	3	2	2	2	48	2	2	12	45	200	260	20	20	14	10	8	52	2	10	6	8	4	8	3	6	2	6	2	5	1	2	0	0
66	1	24	18	1	51	74	27.9	2	7		3	4	4	3	1	2	3	2	2	2	52	2	3	18	55	220	260	10	12	12	8	4	36	2	6	3	6	3	6	3	4	1	3	1	2	0	0	0	0
67	1	26	19.5	1	50	66	25.8	2	6		2	4	4	2	1	1	2	2	1	1	40	5	4	19.5	55	255	315	15	10	10	6	4	30	3	5	2	7	3	5	2	3	1	3	1	2	0	0	0	0
68	1	21.3333	16	1	48	60	22.9	2	8		4	4	4	3	2	2	4	3	3	3	64	3	3	16	50	175	240	15	18	16	12	8	54	2	9	5	9	4	8	4	7	2	6	2	4	1	1	0	0
69	1	24.6667	18.5	1	50	51	18.7	2	5		3	4	4	1	1	1	3	3	2	2	48	1	3	18.5	30	405	470	15	12	10	8	6	36	2	6	3	6	3	6	2	5	2	5	1	5	1	0	0	0
70	1	15.3333	11.5	1	58	65	24.8	2	0		0	0	0	0	0	0	0	0	1	1	4	4	3	11.5	40	225	275	10	8	8	6	2	24	3	7	2	7	2	6	2	5	1	5	0	3	0	0	0	0
71	1	14	10.5	0	56	65	24.8	2	0		0	0	0	0	0	0	0	0	1	1	4	4	3	10.5	45	115	170	20	8	8	6	4	26	3	8	2	6	2	5	2	5	1	3	1	2	0	0	0	0
72	1	17.3333	13	0	19	48	18.1	1	6		3	4	4	3	0	0	3	2	2	2	46	1	3	13	45	155	210	18	16	14	10	6	46	2	7	4	8	4	6	3	5	2	3	1	3	0	1	0	0
73	1	14.6667	11	1	19	48	19.2	1	0		0	0	1	0	0	0	0	0	1	1	6	1	1	11	40	175	220	10	4	2	0	0	6	4	3	1	2	1	3	0	1	0	1	0	2	0	0	0	0
74	1	20	15	0	30	55	22.9	1	5		2	4	4	1	0	0	2	2	1	1	34	1	4	15	60	400	470	15	24	18	14	10	66	1	9	7	7	5	7	4	6	3	6	2	4	2	2	1	0
75	1	16	12	0	41	78	24.6	1	5		2	4	4	1	0	0	2	2	1	1	34	1	3	12	55	173	240	30	20	16	12	8	56	1	8	5	8	5	7	3	6	3	5	1	4	1	2	0	0
76	1	22.6667	17	1	49	75	30.8	2	5		2	4	4	1	0	0	2	2	1	1	34	5	2	17	45	102	150	8	12	12	10	6	40	2	9	3	7	3	5	3	5	2	4	1	3	1	0	0	0
77	1	25.3333	19	1	49	68	24.1	2	4		2	4	4	1	0	0	2	2	1	1	34	3	3	19	40	240	280	15	14	12	10	6	42	2	8	4	8	3	7	3	6	2	5	1	4	1	2	0	1
78	1	30	22.5	1	30	98	30.2	1	4		3	4	4	2	1	1	2	2	2	2	46	2	3	22.5	80	255	300	10	12	10	8	6	36	2	6	3	6	3	6	2	5	2	3	1	2	0	0	0	0
79	1	21.3333	16	0	31	57	22.3	1	6		3	4	4	2	1	1	3	2	2	2	48	2	3	16	60	360	410	15	8	6	4	2	20	3	6	2	6	2	4	1	3	1	2	0	2	0	0	0	0
80	1	10.6667	8	0	58	77	26.6	2	7		2	4	4	1	0	0	2	2	1	1	34	1	2	8	55	185	225	5	8	6	4	4	22	3	5	2	6	2	5	1	4	1	3	1	2	0	0	0	0
81	1	28	21	1	38	48.5	19.2	1	8		4	4	4	3	1	1	3	3	3	3	58	5	5	21	40	140	175	5	28	22	16	10	76	1	10	8	9	6	7	5	6	3	6	2	4	1	1	0	0
82	1	10.6667	8	1	30	56	21.9	1	6		2	4	4	1	0	0	2	2	2	2	38	1	2	8	50	145	180	10	12	8	4	0	24	2	6	4	5	2	5	2	4	0	3	0	1	0	0	0	0
83	1	24	18	1	28	52	19.1	1	7		3	4	4	2	1	1	3	2	2	2	48	2	3	18	55	320	360	10	16	14	8	4	42	2	7	4	6	4	6	3	4	1	3	1	2	0	0	0	0
84	1	28	21	0	47	82	28.7	2	7		3	4	4	2	1	1	2	2	2	2	46	5	4	21	25	153	215	12	12	12	8	4	36	2	8	3	7	3	7	3	5	1	4	1	2	0	0	0	0
85	1	18	13.5	1	45	60	22.9	2	7		3	4	4	2	1	1	2	2	2	2	46	5	4	13.5	20	220	285	20	20	14	10	8	52	1	10	6	9	4	9	3	7	2	5	2	4	1	1	0	0
86	1	10	7.5	1	60	100	40.6	2	7		3	4	4	2	1	1	2	2	2	2	46	1	2	7.5	20	165	225	30	12	8	6	4	30	2	6	4		2	4	2	4	1	3	1	2	0	0	0	0
87	0	/	13.5	0	46	85	27.4	2	8		3	4	4	3	2	1	3	2	2	2	52	1	4	13.5	20	100	140	20	18	16	14	12	60	2	8	5	8	4	7	4	6	3	5	3	5	2	2	0	0
88	0	/	17	0	41	75	23.7	2	6		2	3	3	1	1	1	1	1	1	1	30	2	4	17	50	295	353	50	22	20	16	12	70	1	9	6	9	5	8	5	7	3	5	3	4	2	2	0	0
89	0	/	14	1	36	70	24.2	1	5		2	4	4	2	1	1	2	2	1	1	40	2	2	14	80	360	410	20	16	14	10	8	48	2	7	4	7	4	7	3	6	2	5	2	3	1	0	0	0
90	0	/	24	0	50	82	28.4	2	5		2	4	4	2	1	1	2	2	1	1	40	3	3	24	70	695	730	15	32	32	26	18	108	1	10	8	10	8	10	8	8	5	7	4	6	2	2	1	0
91	0	/	11	0	52	50	19.5	2	5		2	4	4	2	1	1	2	2	1	1	40	1	3	11	35	165	230	18	18	16	14	12	60	2	9	5	9	4	7	4	7	3	6	3	6	2	3	0	0
92	0	/	14	1	47	70	26.3	2	6		2	4	4	2	1	1	2	2	1	1	40	1	4	14	35	215	290	30	12	12	10	8	42	2	6	3	7	3	6	3	5	2	4	2	3	1	1	0	0
93	0	/	12.5	1	40	53	22.3	1	8		2	3	3	2	1	1	2	1	1	1	34	1	1	12.5	30	95	145	30	28	28	26	20	102	1	10	7	9	7	9	7	8	6	7	4	6	3	4	1	1
94	0	/	12	1	29	57	21.5	1	4		1	3	4	2	1	1	1	1	1	1	32	1	2	12	30	140	195	15	6	4	2	0	12	3	6	2	5	1	5	1	3	0	2	0	1	0	0	0	0
95	0	/	13	0	57	78	27	1	8		3	3	3	2	1	1	4	2	2	3	48	2	2	13	30	155	195	5	24	20	14	12	70	1	10	6	8	6	8	4	7	3	6	3	6	2	2	0	0
96	0	/	15	0	30	83	26.2	1	8		4	4	4	4	2	2	5	3	3	3	68	1	2	15	80	280	365	20	16	14	10	8	48	2	7	4	8	4	7	3	6	2	5	2	3	1	0	0	0
97	0	/	15.5	1	45	55	21.5	2	4		1	3	4	1	0	0	1	1	1	1	26	5	2	15.5	45	205	265	5	4	4	2	0	10	4	5	0	6	0	6	0	4	0	2	0	1	0	0	0	0
98	0	/	14	1	40	72	26.4	1	4		1	3	4	1	0	0	1	1	1	1	26	2	2	14	40	125	155	5	6	10	8	4	28	3	2	1	5	2	5	3	3	1	2	1	2	0	0	0	0
99	0	/	14.5	1	54	75	30	2	5		1	3	4	1	0	0	1	1	1	1	26	2	2	14.5	35	220	270	10	12	12	10	8	42	2	6	3	6	3	6	3	5	2	5	2	3	1	1	0	0
100	0	/	13	0	18	63	21.5	1	5		1	3	4	1	0	0	2	1	1	1	28	1	4	13	50	185	238	18	16	18	14	12	60	2	7	3	9	5	8	4	6	3	5	3	5	2	2	1	0
101	0	/	10	1	64	60	22.9	2	6		1	3	4	1	0	0	1	1	1	1	26	1	3	10	35	100	140	20	24	22	18	14	78	1	8	6	8	6	8	5	7	4	7	3	5	2	1	0	0
102	0	/	8	1	46	70	29.1	1	8		4	4	4	4	2	2	5	3	3	3	68	1	2	8	20	80	145	25	16	14	10	8	48	2	8	4	8	4	7	3	6	2	5	2	3	1	0	0	0
103	0	/	15.5	1	61	72	30	1	6		2	4	4	2	1	1	2	2	1	1	40	2	3	15.5	32.5	190	265	20	6	6	4	4	20	3	5	1	7	2	5	1	4	1	3	1	3	1	0	0	0
104	0	/	15	0	45	93	29.4	1	7		3	4	4	3	1	1	3	2	2	2	50	3	2	15	60	190	235	15	12	12	10	6	40	2	9	3	7	3	7	3	4	2	3	1	1	0	0	0	0
105	0	/	16	0	32	71	24	1	7		3	4	4	3	1	1	3	2	2	2	50	5	2	16	35	120	175	10	18	16	12	8	54	2	8	5	8	4	8	4	6	2	5	2	3	1	0	0	0
106	0	/	20	1	32	57.5	21.1	1	6		2	4	4	2	1	1	2	2	1	1	40	1	6	20	65	300	345	10	28	24	20	12	84	1	10	8	10	6	10	6	8	4	6	2	6	2	4	1	0
107	0	/	21.5	1	41	52	21.6	2	6		2	4	4	2	1	1	2	2	1	1	40	5	4	21.5	40	260	305	10	18	16	12	6	52	2	7	5	7	4	7	4	5	2	4	1	4	1	1	0	0
108	0	/	14	0	56	76	24.5	2	7		3	4	4	3	2	2	4	2	2	2	56	2	3	14	60	190	265	15	12	10	8	6	36	3	8	3	7	3	6	2	5	2	3	1	2	1	0	0	0
109	0	/	97	0	31	70	25.7	2	8		4	4	4	3	2	2	5	3	3	3	66	1	3	97	60	65	95	8	20	16	12	10	58	2	9	5	9	5	9	3	7	3	7	2	5	2	2	0	0
110	0	/	17	0	47	86	27.8	2	6		2	4	4	2	1	1	2	2	1	1	40	3	3	17	55	110	170	25	16	16	14	10	56	2	8	4	8	4	7	4	5	3	4	2	3	0	0	0	0
111	0	/	12.5	1	44	50	18.6	2	5		2	4	4	2	1	1	2	2	1	1	40	1	1	12.5	65	135	180	10	8	8	6	2	24	3	6	2	4	2	4	2	1	1	5	0	3	0	0	0	0
112	0	/	12.5	1	40	80	30.1	2	7		3	4	4	3	2	2	3	2	2	2	54	1	1	12.5	35	80	145	30	16	16	12	8	52	2	7	4	5	4	6	4	3	2	6	2	3	1	0	0	0
113	0	/	11.5	1	51	59	23.6	2	5		2	4	4	2	1	1	2	2	1	1	40	1	3	11.5	40	240	300	30	22	20	16	10	68	1	9	6	9	5	9	5	7	3	7	2	5	2	1	0	0
114	0	/	6	0	32	90	27.8	1	7		3	4	4	3	2	2	3	2	2	2	54	4	2	6	60	100	155	20	16	16	12	8	52	2	6	4	6	4	6	4	4	2	4	2	2	1	1	0	1
115	0	/	10	1	58	43	20.2	2	5		2	4	4	2	1	1	2	2	1	1	40	1	1	10	40	115	165	20	12	12	10	8	42	2	7	3	7	3	7	3	5	2	5	2	4	1	0	0	0
116	0	/	18	1	31	80	29	1	8		4	4	4	3	2	2	4	2	3	3	62	5	5	18	100	235	265	15	4	4	2	0	10	4	5	1	5	1	5	1	3	0	3	0	3	0	0	0	0
117	0	/	9	1	30	54	21.1	1	5		2	4	4	2	1	1	3	2	1	1	42	3	1	9	15	128	165	7	8	4	4	4	20	3	6	3	5	1	5	1	4	1	3	1	2	0	0	0	0
118	0	/	13	0	58	70	25.7	2	7		3	4	4	3	2	2	2	2	2	2	52	1	4	13	30	275	340	15	16	16	14	10	56	2	8	4	7	4	7	4	6	3	4	2	3	1	0	0	0
119	0	/	20	0	32	76	24	1	7		3	4	4	3	2	2	3	2	2	2	54	2	4	20	35	200	240	20	20	20	16	10	66	2	7	5	7	5	7	5	5	3	4	2	3	1	1	0	0
120	0	/	9	0	31	76	27.3	1	6		2	4	4	2	1	1	2	2	1	1	40	1	2	9	40	150	220	30	8	8	8	6	30	3	7	2	7	2	7	2	6	2	5	1	4	1	2	0	1
121	0	/	13	0	40	75	26.3	2	8		4	4	4	4	2	2	5	2	3	2	64	1	4	13	60	250	330	30	16	16	12	8	52	2	6	4	6	4	6	4	5	2	5	2	3	1	0	0	0
122	0	/	6.5	1	36	50	19.1	1	7		4	4	4	4	2	3	5	2	3	2	66	1	2	6.5	30	75	130	20	6	8	6	2	22	3	4	1	5	2	5	2	3	1	3	0	2	0	0	0	0
123	0	/	10	0	35	90	31.1	1	6		3	4	4	3	2	2	3	2	2	2	54	1	3	10	50	290	310	25	14	12	10	8	44	2	7	4	7	3	7	3	5	2	5	2	3	1	0	0	0
124	0	/	8	1	50	53	21.8	2	4		3	4	4	3	2	2	3	2	2	2	54	3	2	8	40	135	190	5	24	24	20	14	82	1	10	6	10	6	9	6	6	4	6	3	6	3	3	1	1
125	0	/	11	1	57	71	28.8	2	6		3	4	4	3	2	2	3	2	2	2	54	1	1	11	40	130	180	30	12	12	10	8	42	2	6	3	6	3	6	3	5	2	5	2	4	1	1	0	0
126	0	/	11	0	54	57	22.3	2	7		3	4	4	3	3	3	3	2	2	2	58	1	1	11	37.5	225	270	30	12	12	8	4	36	2	7	3	7	3	6	3	4	1	3	1	3	1	0	0	0
127	0	/	13	1	22	62	24.8	1	8		3	3	3	3	1	1	2	2	2	2	44	3	2	13	50	245	310	10	6	8	6	4	24	3	3	1	5	2	5	2	3	1	3	1	2	0	0	0	0
128	0	/	14	1	49	59	23.3	1	8		4	4	4	4	2	2	3	3	3	3	64	5	2	14	35	107	180	6	14	12	8	4	38	1	7	4	7	3	7	3	5	1	3	1	2	0	1	0	0
129	1	25.3333	19	0	55	73	23	2	6		3	4	4	2	1	1	2	3	2	2	48	5	3	19	35	186	280	13	8	8	6	2	24	5	7	2	7	2	5	2	2	1	2	0	0	0	0	0	0
130	0	/	10	0	20	60	22	1	7		3	4	4	3	2	2	3	3	2	2	56	2	3	10	30	210	240	10	8	8	6	4	26	2	6	2	6	2	5	2	4	1	2	1	2	0	1	0	0
131	1	20	15	1	22	70	22.1	1	8		4	4	4	3	1	2	4	3	3	3	62	3	2	15	35	142	250	11	12	10	8	2	32	6	6	4	7	2	6	3	3	1	3	0	0	0	0	0	0
132	0	/	10	1	43	62	22.5	1	6		2	4	4	2	1	1	2	2	1	1	40	3	2	10	25	140	215	5	18	14	10	8	50	1	8	5	9	4	8	3	6	2	5	2	4	1	2	0	1
[truncated: 90 more columns]
